# Supplementary material for: Distinguishing Molecular Properties of OAT, OATP, and MRP Drug Substrates by Machine Learning
Source: Pharmaceutics. 2024 Apr 26;16(5):592. doi: 10.3390/pharmaceutics16050592 (PMC11125978; doi:10.3390/pharmaceutics16050592)
Supplement: Supplementary file 1 [file pharmaceutics-16-00592-s001.zip]

Archive with 1 entries (1 files):
- pharmaceutics-2863371-supplementary.xlsx
