# Supplementary material for: Distinguishing Molecular Properties of OAT, OATP, and MRP Drug Substrates by Machine Learning
Source: Pharmaceutics. 2024 Apr 26;16(5):592. doi: 10.3390/pharmaceutics16050592 (PMC11125978; doi:10.3390/pharmaceutics16050592)
Supplement: Supplementary file 1 [file pharmaceutics-16-00592-s001.zip › pharmaceutics-2863371-supplementary.xlsx]

## Sheet: OAT_MRP_RDKIT2DChemprop
Smiles	Compound	Family	SLC	CID	qed	MolWt	BertzCT	LabuteASA	TPSA	FractionCSP3	NumRotatableBonds	RingCount	MolLogP	fr_COO	fr_SH	fr_amide	fr_aniline	fr_bicyclic	fr_ether	fr_halogen	TPSA/LabuteASA
C1=CC=C(C(=C1)CC(=O)O)NC2=C(C=CC=C2Cl)Cl	Diclofenac	OAT	OAT Both	3033	0.880729	296.153	1034.4	135.93	49.33	0.0714286	4	2	4.3641	1	0	0	2	0	0	2	0.362908
CC(C1=CC(=CC=C1)C(=O)C2=CC=CC=C2)C(=O)O	Ketoprofen	OAT	OAT Both	3825	0.852804	254.285	1159.67	130.822	54.37	0.125	5	2	3.1057	1	0	0	0	0	0	0	0.415604
CN1CCC[C@H]1C2=CN=CC=C2	Nicotine	OAT	OAT Both	89594	0.626152	162.236	755.075	92.8994	16.13	0.5	2	2	1.8483	0	0	0	0	0	0	0	0.173629
C1C(=C(N2[C@H](S1)[C@@H](C2=O)NC(=O)CC3=CC=CS3)C(=O)[O-])C[N+]4=CC=CC=C4	Cephaloridine	OAT	OAT Both	5773	0.515764	415.496	1719.61	193.161	93.42	0.263158	6	4	-0.3178	1	0	2	0	1	0	0	0.483639
C1CC(OC1CO)N2C=NC3=C2N=CNC3=O	Didanosine	OAT	OAT Both	50599	0.752145	236.231	1068.35	113.084	93.03	0.5	3	3	-0.2105	0	0	0	0	1	1	0	0.822665
CO/N=C(/C1=CSC(=N1)N)\C(=O)N[C@H]2[C@@H]3N(C2=O)C(=C(CS3)C[N+]4=CC=C(N4CCO)N)C(=O)O.OS(=O)(=O)[O-]	Cefoselis	OAT	OAT Both	9690118	0.0411967	620.648	2379.65	268.265	279.7	0.368421	14	4	-2.8173	1	0	2	2	1	0	0	1.04263
CN1C(=NN=N1)SCC2=C(N3[C@@H]([C@@H](C3=O)NC(=O)[C@@H](C4=CC=CC=C4)O)SC2)C(=O)O	Cefamandole	OAT	OAT Both	456255	0.371888	462.513	1781.86	209.935	150.54	0.333333	9	4	-0.2256	1	0	2	0	1	0	0	0.71708
CC1=NN(C(=O)C1)C2=CC=CC=C2	Edaravone	OAT	OAT Both	4021	0.638544	174.203	709.133	90.7219	32.67	0.2	2	2	1.7992	0	0	1	1	0	0	0	0.360112
C1=NC2=C(N1COCCO)N=C(NC2=O)N	Acyclovir	OAT	OAT Both	2022	0.554386	225.208	924.843	105.411	119.05	0.375	6	2	-1.3318	0	0	0	1	1	1	0	1.12939
CCC(C)(C)C(=O)O[C@H]1C[C@H](C=C2[C@H]1[C@H]([C@H](C=C2)C)CC[C@@H]3C[C@H](CC(=O)O3)O)C	Simvastatin	OAT	OAT Both	54454	0.639062	418.574	2161.27	233.921	72.83	0.76	12	3	4.5856	0	0	0	0	1	2	0	0.311344
CC(C)CC1=CC=C(C=C1)C(C)C(=O)O	Ibuprofen	OAT	OAT Both	3672	0.8216	206.285	897.613	116.318	37.3	0.461538	7	1	3.0732	1	0	0	0	0	0	0	0.320673
C1=CC=C(C=C1)C(=O)NCCC(=O)O	Betamipron	OAT	OAT1	71651	0.745852	193.202	706.302	97.1577	66.4	0.2	4	1	0.8911	1	0	1	0	0	0	0	0.683425
C[C@@H](C1=CC2=C(C=C1)C=C(C=C2)OC)C(=O)O	Naproxen	OAT	OAT1	156391	0.881078	230.263	1073.56	119.398	46.53	0.214286	5	2	3.0365	1	0	0	0	1	1	0	0.389704
CCCC1=NC2=C(N1CC3=CC=C(C=C3)C4=CC=CC=C4C(=O)O)C=C(C=C2C)C5=NC6=CC=CC=C6N5C	Telmisartan	OAT	OAT1	65999	0.243239	514.629	3184.68	268.99	72.94	0.181818	10	6	7.26442	1	0	0	0	2	0	0	0.271163
C1=CC=C(C(=C1)C(=O)O)[O-]	Salicylate	OAT	OAT1	54675850	0.611136	137.114	402.119	64.6579	60.36	0	1	1	0.4584	1	0	0	0	0	0	0	0.933529
C1=C2C(=CC(=C1Cl)S(=O)(=O)N)S(=O)(=O)NC(N2)C(Cl)Cl	Trichlormethiazide	OAT	OAT1	5560	0.656447	380.662	1066.12	141.498	118.36	0.25	3	2	0.821	0	0	0	1	1	0	3	0.836476
CCN1CCN(C(=O)C1=O)C(=O)N[C@H](C2=CC=C(C=C2)O)C(=O)N[C@H]3[C@@H]4N(C3=O)C(=C(CS4)CSC5=NN=NN5C)C(=O)O	Cefoperazone	OAT	OAT1	44187	0.144538	645.68	2677.17	295.74	220.26	0.4	12	5	-1.112	1	0	6	0	1	0	0	0.744775
C1NC2=CC(=C(C=C2S(=O)(=O)N1)S(=O)(=O)N)Cl	Hydrochlorothiazide	OAT	OAT Both	3639	0.654458	297.745	968.676	114.527	118.36	0.142857	2	2	-0.3513	0	0	0	1	1	0	1	1.03347
CC(C1=CC=C(C=C1)CC2CCCC2=O)C(=O)O	Loxoprofen	OAT	OAT Both	3965	0.888344	246.306	1110.52	132.203	54.37	0.466667	5	2	2.7864	1	0	0	0	0	0	0	0.41126
C1[C@H](O[C@H](S1)CO)N2C=CC(=NC2=O)N	Lamivudine	OAT	OAT1	60825	0.703862	229.261	790.685	105.724	90.37	0.5	4	2	-0.5941	0	0	0	1	0	1	0	0.85477
CCC1=C2C(=CC=C1)C3=C(N2)C(OCC3)(CC)CC(=O)O	Etodolac	OAT	OAT1	3308	0.905784	287.359	1467.68	153.319	62.32	0.470588	6	3	3.383	1	0	0	0	3	1	0	0.406472
CC(=O)OC1=CC=CC=C1C(=O)O	Aspirin	OAT	OAT1	2244	0.550122	180.159	608.991	86.0835	63.6	0.111111	3	1	1.3101	1	0	0	0	0	1	0	0.738818
CC1=CN(C(=O)NC1=O)[C@H]2C=C[C@H](O2)CO	Stavudine	OAT	OAT1	18283	0.649889	224.216	980.333	107.81	84.32	0.4	4	2	-0.70908	0	0	0	0	0	1	0	0.782116
C1=CC=C(C=C1)CC2NC3=C(C=C(C(=C3)C(F)(F)F)S(=O)(=O)N)S(=O)(=O)N2	Bendroflumethiazide	OAT	OAT1	2315	0.696165	421.422	1678.25	172.937	118.36	0.2	4	3	1.6254	0	0	0	1	1	0	3	0.684411
C1=C2C(=CC(=C1Cl)S(=O)(=O)N)S(=O)(=O)N=CN2	Chlorothiazide	OAT	OAT1	2720	0.763029	295.729	947.646	111.004	118.69	0	2	2	0.1299	0	0	0	1	1	0	1	1.06924
CC1=C(C(=CC=C1)NC2=CC=CC=C2C(=O)O)C	Mefenamic Acid	OAT	OAT1	4044	0.860055	241.29	1138.56	127.308	49.33	0.133333	5	2	3.74524	1	0	0	2	0	0	0	0.387485
CC(=O)OCC1=C(N2[C@@H]([C@@H](C2=O)NC(=O)/C(=N\OC)/C3=CSC(=N3)N)SC1)C(=O)O	Cefotaxime	OAT	OAT1	5742673	0.207944	455.474	1579.49	201.769	173.51	0.375	10	3	-0.6225	1	0	2	1	1	1	0	0.859943
C1C2CC(C1C=C2)C3NC4=CC(=C(C=C4S(=O)(=O)N3)S(=O)(=O)N)Cl	Cyclothiazide	OAT	OAT3	2910	0.657169	389.886	1641.16	167.62	118.36	0.428571	3	4	1.2295	0	0	0	1	3	0	1	0.706121
COC1=CC2=C(C=CN=C2C=C1)[C@@H]([C@H]3C[C@@H]4CCN3C[C@@H]4C=C)O	Quinidine	OAT	OAT3	441074	0.877602	324.424	1755.59	176.119	45.59	0.45	6	5	3.1732	0	0	0	0	4	1	0	0.258858
C1C[C@@H](O[C@@H]1CO)N2C=CC(=NC2=O)N	Zalcitabine	OAT	OAT3	24066	0.687546	211.221	859.637	104.776	90.37	0.555556	4	2	-0.5046	0	0	0	1	0	1	0	0.862506
C=CC1=C(N2[C@@H]([C@@H](C2=O)NC(=O)/C(=N\O)/C3=CSC(=N3)N)SC1)C(=O)O	Cefdinir	OAT	OAT3	6915944	0.231418	395.422	1350.52	173.222	158.21	0.214286	7	3	-0.1718	1	0	2	1	1	0	0	0.913336
CN(C)CCN1C(=NN=N1)SCC2=C(N3[C@@H]([C@@H](C3=O)NC(=O)CC4=CSC(=N4)N)SC2)C(=O)O	Cefotiam	OAT	OAT3	43708	0.264561	525.642	1990.63	239.249	172.46	0.5	13	4	-0.6532	1	0	2	1	1	0	0	0.720838
C1=COC(=C1)CNC2=CC(=C(C=C2C(=O)O)S(=O)(=O)N)Cl	Furosemide	OAT	OAT3	3440	0.768936	330.749	1202.94	140.638	122.63	0.0833333	6	2	1.8907	1	0	0	1	0	0	1	0.871956
CC1=C(C2=C(N1C(=O)C3=CC=C(C=C3)Cl)C=CC(=C2)OC)CC(=O)O	Indomethacin	OAT	OAT3	3715	0.767807	357.793	1595.82	171.514	68.53	0.157895	6	3	3.92732	1	0	0	0	1	1	1	0.399559
CC(=O)N=C1N(N=C(S1)S(=O)(=O)N)C	Methazolamide	OAT	OAT3	4100	0.64491	236.278	741.056	95.2977	107.41	0.4	4	1	-1.4238	0	0	1	0	0	0	0	1.1271
CC1([C@@H](N2[C@H](S1)[C@@H](C2=O)NC(=O)CC3=CC=CC=C3)C(=O)O)C	Penicillin G	OAT	OAT3	5904	0.797763	334.397	1324.31	163.215	86.71	0.4375	6	3	0.8608	1	0	2	0	1	0	0	0.531263
CC1=C(N2[C@@H]([C@@H](C2=O)NC(=O)[C@@H](C3=CC=CC=C3)N)SC1)C(=O)O	Cephalexin	OAT	OAT3	27447	0.681613	347.396	1375.14	166.576	112.73	0.3125	6	3	0.4449	1	0	2	0	1	0	0	0.676747
CC(C)N1C2=CC=CC=C2C(=C1/C=C/[C@H](C[C@H](CC(=O)O)O)O)C3=CC=C(C=C3)F	Fluvastatin	OAT	OAT3	446155	0.504788	411.473	2100.66	211.048	82.69	0.291667	12	3	4.6281	1	0	0	0	1	0	1	0.391806
CO/N=C(/C1=CSC(=N1)N)\C(=O)N[C@H]2[C@@H]3N(C2=O)C(=CCS3)C(=O)O	Ceftizoxime	OAT	OAT3	6533629	0.348318	383.411	1270.98	167.779	147.21	0.307692	7	3	-0.5558	1	0	2	1	1	0	0	0.877402
CCCCNC1=C(C(=CC(=C1)C(=O)O)S(=O)(=O)N)OC2=CC=CC=C2	Bumetanide	OAT	OAT3	2471	0.619558	364.423	1614.57	174.393	118.72	0.235294	10	2	3.0365	1	0	0	1	0	1	0	0.68076
CC1=C(N=CN1)CSCCNC(=NC)NC#N	Cimetidine	OAT	OAT3	2756	0.234659	252.347	941.287	127.579	88.89	0.5	7	1	0.5974	0	0	0	0	0	0	0	0.696743
CCCCC1C(=O)N(N(C1=O)C2=CC=CC=C2)C3=CC=CC=C3	Phenylbutazone	OAT	OAT3	4781	0.788552	308.381	1421.15	163.95	40.62	0.263158	6	3	3.7878	0	0	2	2	0	0	0	0.247759
CC1=C2COC(=O)C2=C(C(=C1OC)C/C=C(\C)/CCC(=O)O)O	Mycophenolic Acid	OAT	OAT3	446541	0.6182	320.341	1351.58	162.162	93.06	0.411765	10	2	2.73322	1	0	0	0	1	2	0	0.573872
CC1(C[C@@H]1C(=O)N/C(=C\CCCCSC[C@@H](C(=O)O)N)/C(=O)O)C	Cilastatin	OAT	OAT3	6435415	0.324593	358.46	1395.04	182.481	129.72	0.6875	14	1	1.4326	2	0	1	0	0	0	0	0.71087
CCCCC1=NC(=C(N1CC2=CC=C(C=C2)C3=CC=CC=C3C4=NNN=N4)CO)Cl	Losartan	OAT	OAT3	3961	0.44208	422.92	2096.32	211.761	92.51	0.272727	10	4	4.2668	0	0	0	0	0	0	1	0.43686
C1C(=C(N2[C@H](S1)[C@@H](C2=O)NC(=O)[C@@H](C3=CC=CC=C3)N)C(=O)O)Cl	Cefaclor	OAT	OAT3	51039	0.672381	367.814	1288.83	166.3	112.73	0.266667	5	3	0.6213	1	0	2	0	1	0	1	0.677872
CC(=O)NCCC1=CNC2=C1C=C(C=C2)OC	Melatonin	OAT	OAT3	896	0.844935	232.283	1115	122.568	54.12	0.307692	6	2	1.8551	0	0	1	0	1	1	0	0.441553
CCOC1=NC2=CC=CC(=C2N1CC3=CC=C(C=C3)C4=CC=CC=C4C5=NNN=N5)C(=O)O	Candesartan	OAT	OAT3	2541	0.392116	440.463	2343.02	216.47	118.81	0.125	8	5	4.0286	1	0	0	0	1	1	0	0.548853
CCC(=C)C(=O)C1=C(C(=C(C=C1)OCC(=O)O)Cl)Cl	Ethacrynate	OAT	OAT3	3278	0.643897	303.141	923.787	137.08	63.6	0.230769	7	1	3.6057	1	0	0	0	0	1	2	0.463962
CCOC1=CC=C(C=C1)NC(=O)C	Phenacetin	OAT	OAT3	4754	0.770679	179.219	694.101	96.0388	38.33	0.3	5	1	2.0437	0	0	1	1	0	1	0	0.39911
C1=NC2=C(N1)C(=S)N=CN2	Mercaptopurine	OAT	OAT3	667490	0.553855	152.182	573.096	67.0759	57.36	0	0	2	1.01549	0	0	0	0	1	0	0	0.85515
C1CCC2(C1)CC(=O)N(C(=O)C2)CCCCN3CCN(CC3)C4=NC=CC=N4	Buspirone	OAT	OAT3	2477	0.551663	385.512	1869.55	210.214	69.64	0.714286	6	4	2.0882	0	0	2	1	0	0	0	0.331282
CC(C)C(CCCN(C)CCC1=CC(=C(C=C1)OC)OC)(C#N)C2=CC(=C(C=C2)OC)OC	Verapamil	OAT	OAT3	2520	0.419905	454.611	2362.55	251.958	63.95	0.518519	20	2	5.09308	0	0	0	0	0	4	0	0.253812
CC\1=C(C2=C(/C1=C\C3=CC=C(C=C3)S(=O)C)C=CC(=C2)F)CC(=O)O	Sulindac	OAT	OAT3	1548887	0.885185	356.418	1609.25	171.49	54.37	0.15	6	3	4.3655	1	0	0	0	1	0	1	0.317045
CN1C(=C(C2=CC=CC=C2S1(=O)=O)O)C(=O)NC3=CC=CC=N3	Piroxicam	OAT	OAT3	54676228	0.870184	331.353	1458.3	150.908	99.6	0.0666667	4	3	1.581	0	0	1	1	1	0	0	0.660005
CC(=O)OCC1=C(N2[C@@H]([C@@H](C2=O)NC(=O)CC3=CC=CS3)SC1)C(=O)O	Cephalothin	OAT	OAT3	6024	0.534481	396.446	1427.96	179.361	113.01	0.375	7	3	0.5923	1	0	2	0	1	1	0	0.630071
CCOC1=C(C=CC(=C1)CC(=O)N[C@@H](CC(C)C)C2=CC=CC=C2N3CCCCC3)C(=O)O	Repaglinide	MRP	MRP Both	65981	0.516689	452.595	2375.88	247.221	78.87	0.481481	13	3	5.2199	1	0	1	1	0	1	0	0.319026
C[C@H]1/C=C/C=C(\C(=O)NC2=C(C(=C3C(=C2O)C(=C(C4=C3C(=O)[C@](O4)(O/C=C/[C@@H]([C@H]([C@H]([C@@H]([C@@H]([C@@H]([C@H]1O)C)O)C)OC(=O)C)C)OC)C)C)O)O)/C=N/N5CCN(CC5)C)/C	Rifampicin	MRP	MRP Both	135398735	0.109485	822.953	4403.22	425.894	220.15	0.534884	19	6	4.33542	0	0	1	1	14	4	0	0.516912
CN1C(=C(C2=CC=CC=C2S1(=O)=O)O)C(=O)NC3=CC=CC=N3	Piroxicam	MRP	MRP Both	54676228	0.870184	331.353	1458.3	150.908	99.6	0.0666667	4	3	1.581	0	0	1	1	1	0	0	0.660005
C1=CC=C(C(=C1)C(=O)O)[O-]	Salicylate	MRP	MRP Both	54675850	0.611136	137.114	402.119	64.6579	60.36	0	1	1	0.4584	1	0	0	0	0	0	0	0.933529
C[C@H]1/C=C/C=C(\C(=O)NC2=C(C3=C(C4=C(C(=C3O)C)O[C@@](C4=O)(O/C=C/[C@@H]([C@H]([C@H]([C@@H]([C@@H]([C@@H]([C@H]1O)C)O)C)OC(=O)C)C)OC)C)C5=C2N6C=CC(=CC6=N5)C)O)/C	Rifaximin	MRP	MRP2	6436173	0.114855	785.891	4478.2	401.994	198.38	0.44186	16	6	6.15784	0	0	1	1	6	4	0	0.49349
C[C@H]1/C=C/C=C(\C(=O)NC2=C(C(=C3C(=C2O)C(=C(C4=C3C(=O)[C@](O4)(O/C=C/[C@@H]([C@H]([C@H]([C@@H]([C@@H]([C@@H]([C@H]1O)C)O)C)OC(=O)C)C)OC)C)C)O)O)/C=N/N5CCN(CC5)C6CCCC6)/C	Rifapentine	MRP	MRP2	135403821	0.0926382	877.045	4841.54	458.778	220.15	0.574468	19	7	5.64822	0	0	1	1	14	4	0	0.479861
C[C@@H]1CC[C@H]2C[C@@H](/C(=C/C=C/C=C/[C@H](C[C@H](C(=O)[C@@H]([C@@H](/C(=C/[C@H](C(=O)C[C@H](OC(=O)[C@@H]3CCCCN3C(=O)C(=O)[C@@]1(O2)O)[C@H](C)C[C@@H]4CC[C@H]([C@@H](C4)OC)OC(=O)C(C)(CO)CO)C)/C)O)OC)C)C)/C)OC	Temsirolimus	MRP	MRP2	6918289	0.116173	1030.3	5800.17	555.196	241.96	0.75	25	4	5.7224	0	0	1	0	3	6	0	0.43581
CC(C)N=C1C=C2C(=NC3=CC=CC=C3N2C4=CC=C(C=C4)Cl)C=C1NC5=CC=C(C=C5)Cl	Clofazimine	MRP	MRP2	2794	0.27493	473.407	2456.69	233.027	42.21	0.111111	6	5	7.4898	0	0	0	2	2	0	2	0.181138
C[C@@H]1CC[C@H]2C[C@@H](/C(=C/C=C/C=C/[C@H](C[C@H](C(=O)[C@@H]([C@@H](/C(=C/[C@H](C(=O)C[C@H](OC(=O)[C@@H]3CCCCN3C(=O)C(=O)[C@@]1(O2)O)[C@H](C)C[C@@H]4CC[C@H]([C@@H](C4)OC)OCCO)C)/C)O)OC)C)C)/C)OC	Everolimus	MRP	MRP2	6442177	0.133924	958.24	5443.26	521.438	204.66	0.754717	22	4	6.1972	0	0	1	0	3	6	0	0.392491
CC(C1=CC(=CC=C1)C(=O)C2=CC=CC=C2)C(=O)O	Ketoprofen	MRP	MRP2	3825	0.852804	254.285	1159.67	130.822	54.37	0.125	5	2	3.1057	1	0	0	0	0	0	0	0.415604
CC(C)C1=C(C(=C(N1CC[C@H](C[C@H](CC(=O)O)O)O)C2=CC=C(C=C2)F)C3=CC=CC=C3)C(=O)NC4=CC=CC=C4	Atorvastatin	MRP	MRP2	60823	0.16276	558.65	2962.32	287.949	111.79	0.272727	16	4	6.3136	1	0	1	1	0	0	1	0.388228
CCCC1=NC2=C(N1CC3=CC=C(C=C3)C4=CC=CC=C4C(=O)O)C=C(C=C2C)C5=NC6=CC=CC=C6N5C	Telmisartan	MRP	MRP2	65999	0.243239	514.629	3184.68	268.99	72.94	0.181818	10	6	7.26442	1	0	0	0	2	0	0	0.271163
CCCCC1=NC(=C(N1CC2=CC=C(C=C2)C3=CC=CC=C3C4=NNN=N4)CO)Cl	Losartan	MRP	MRP2	3961	0.44208	422.92	2096.32	211.761	92.51	0.272727	10	4	4.2668	0	0	0	0	0	0	1	0.43686
CC1=C(C2=C(N1C(=O)C3=CC=C(C=C3)Cl)C=CC(=C2)OC)CC(=O)O	Indomethacin	MRP	MRP2	3715	0.767807	357.793	1595.82	171.514	68.53	0.157895	6	3	3.92732	1	0	0	0	1	1	1	0.399559
C[C@H]1[C@H]([C@H](C[C@@H](O1)O[C@H]2C[C@@](CC3=C2C(=C4C(=C3O)C(=O)C5=C(C4=O)C(=CC=C5)OC)O)(C(=O)CO)O)N)O	Doxorubicin	MRP	MRP2	31703	0.235263	543.525	2503.99	263.375	206.07	0.444444	13	5	0.0013	0	0	0	0	3	3	0	0.78242
CC(C)C1=NC(=NC(=C1/C=C/[C@H](C[C@H](CC(=O)O)O)O)C2=CC=C(C=C2)F)N(C)S(=O)(=O)C	Rosuvastatin	MRP	MRP4	446157	0.469802	481.546	2166.2	231.447	140.92	0.409091	16	2	2.4017	1	0	0	1	0	0	1	0.608865
CCC1=C(C2=CC=CC=C2O1)C(=O)C3=CC(=C(C(=C3)Br)O)Br	Benzbromarone	MRP	MRP4	2333	0.568938	424.088	1333.99	160.696	50.44	0.117647	5	3	5.4568	0	0	0	0	1	0	2	0.313884
CN(CC1=CN=C2C(=N1)C(=NC(=N2)N)N)C3=CC=C(C=C3)C(=O)N[C@@H](CCC(=O)O)C(=O)O	Methotrexate	MRP	MRP Both	126941	0.29472	454.447	2024.06	218.404	210.54	0.25	12	3	0.2684	2	0	1	3	1	0	0	0.963994
C[C@H]1/C=C/C=C(\C(=O)N=C2C(=C3C(=C4C2=NC5(N4)CCN(CC5)CC(C)C)C6=C(C(=C3O)C)O[C@@](C6=O)(O/C=C/[C@@H]([C@H]([C@H]([C@@H]([C@@H]([C@@H]([C@H]1O)C)O)C)OC(=O)C)C)OC)C)O)/C	Rifabutin	MRP	MRP4	135398743	0.208307	847.019	4824.16	443.888	209.04	0.586957	19	6	4.74942	0	0	1	1	4	4	0	0.47093
CC1=CC=C(C=C1)C2=CC(=NN2C3=CC=C(C=C3)S(=O)(=O)N)C(F)(F)F	Celecoxib	MRP	MRP4	2662	0.754105	381.379	1610.82	167.266	77.98	0.117647	5	3	3.51392	0	0	0	0	0	0	3	0.466204
CC1=CC=CC=C1S(=O)(=O)NC(=O)C2=CC(=C(C=C2)CC3=CN(C4=C3C=C(C=C4)NC(=O)OC5CCCC5)C)OC	Zafirlukast	MRP	MRP4	5717	0.278693	575.687	3170.33	285.546	115.73	0.290323	11	5	5.69592	0	0	2	1	1	2	0	0.405294
CCCCC1C(=O)N(N(C1=O)C2=CC=CC=C2)C3=CC=CC=C3	Phenylbutazone	MRP	MRP4	4781	0.788552	308.381	1421.15	163.95	40.62	0.263158	6	3	3.7878	0	0	2	2	0	0	0	0.247759
CCC1=C2C(=CC=C1)C3=C(N2)C(OCC3)(CC)CC(=O)O	Etodolac	MRP	MRP4	3308	0.905784	287.359	1467.68	153.319	62.32	0.470588	6	3	3.383	1	0	0	0	3	1	0	0.406472
CC(C)CC1=CC=C(C=C1)C(C)C(=O)O	Ibuprofen	MRP	MRP4	3672	0.8216	206.285	897.613	116.318	37.3	0.461538	7	1	3.0732	1	0	0	0	0	0	0	0.320673
CC1=CC=C(C=C1)C(=O)C2=CC=C(N2C)CC(=O)O	Tolmetin	MRP	MRP4	5509	0.85403	257.289	1162.61	132.011	59.3	0.2	6	2	2.19162	1	0	0	0	0	0	0	0.449206
CC\1=C(C2=C(/C1=C\C3=CC=C(C=C3)S(=O)C)C=CC(=C2)F)CC(=O)O	Sulindac	MRP	MRP4	1548887	0.885185	356.418	1609.25	171.49	54.37	0.15	6	3	4.3655	1	0	0	0	1	0	1	0.317045
C/C(=C\C1=CC=CC=C1)/C=C\2/C(=O)N(C(=S)S2)CC(=O)O	Epalrestat	MRP	MRP4	1549120	0.68291	319.407	1146.05	150.041	57.61	0.133333	5	2	2.9187	1	0	1	0	0	0	0	0.383961
C1=CC=NC(=C1)NS(=O)(=O)C2=CC=C(C=C2)N=NC3=CC(=C(C=C3)O)C(=O)O	Sulfasalazine	MRP	MRP4	5339	0.540588	398.4	1760.72	179.539	141.31	0	7	3	3.7016	1	0	0	1	0	0	0	0.787073
CC[C@@]1(C[C@@H]2C[C@@](C3=C(CCN(C2)C1)C4=CC=CC=C4N3)(C5=C(C=C6C(=C5)[C@]78CCN9[C@H]7[C@@](C=CC9)([C@H]([C@@]([C@@H]8N6C=O)(C(=O)OC)O)OC(=O)C)CC)OC)C(=O)OC)O	Vincristine	MRP	MRP Both	5978	0.131025	824.972	4802.2	428.211	171.17	0.565217	15	9	3.5175	0	0	1	1	6	4	0	0.399733
C1=CC=C(C(=C1)CC(=O)O)NC2=C(C=CC=C2Cl)Cl	Diclofenac	MRP	MRP4	3033	0.880729	296.153	1034.4	135.93	49.33	0.0714286	4	2	4.3641	1	0	0	2	0	0	2	0.362908
C[C@@H]1OC[C@@H]2[C@@H](O1)[C@@H]([C@H]([C@@H](O2)O[C@H]3[C@H]4COC(=O)[C@@H]4[C@@H](C5=CC6=C(C=C35)OCO6)C7=CC(=C(C(=C7)OC)O)OC)O)O	Etoposide	MRP	MRP Both	36462	0.429829	588.562	2700.34	285.449	160.83	0.551724	11	7	1.3386	0	0	0	0	4	9	0	0.563429
C[C@H]1[C@H]([C@H](C[C@@H](O1)O[C@H]2C[C@@](CC3=C2C(=C4C(=C3O)C(=O)C5=C(C4=O)C(=CC=C5)OC)O)(C(=O)C)O)N)O	Daunorubicin	MRP	MRP4	30323	0.305129	527.526	2478.12	258.494	185.84	0.444444	12	5	1.0289	0	0	0	0	3	3	0	0.718933

## Sheet: OATP_OAT_RDKIT2DChemprop
SMILES	Compound	Family	SLC	CID	qed	MolWt	BertzCT	LabuteASA	TPSA	FractionCSP3	NumRotatableBonds	RingCount	MolLogP	fr_COO	fr_SH	fr_amide	fr_aniline	fr_bicyclic	fr_ether	fr_halogen	TPSA/LabuteASA
CC[C@@H]1[C@@]([C@@H]([C@H](C(=O)[C@@H](C[C@@]([C@@H]([C@H]([C@@H]([C@H](C(=O)O1)C)O[C@H]2C[C@@]([C@H]([C@@H](O2)C)O)(C)OC)C)O[C@H]3[C@@H]([C@H](C[C@H](O3)C)N(C)C)O)(C)O)C)C)O)(C)O	Erythromycin	OATP	OATP Both	12560	0.237873	733.937	3723.85	398.161	193.91	0.945946	25	3	1.7856	0	0	0	0	0	6	0	0.487014
CC(C)CN(C[C@H]([C@H](CC1=CC=CC=C1)NC(=O)O[C@H]2CCOC2)O)S(=O)(=O)C3=CC=C(C=C3)N	Amprenavir	OATP	OATP Both	65016	0.39974	505.637	2480.87	256.255	131.19	0.48	15	3	2.4028	0	0	1	1	0	2	0	0.511951
CC(C)CN(C[C@H]([C@H](CC1=CC=CC=C1)NC(=O)O[C@H]2CO[C@@H]3[C@H]2CCO3)O)S(=O)(=O)C4=CC=C(C=C4)N	Darunavir	OATP	OATP Both	213039	0.364423	547.674	2721.41	275.902	140.42	0.518519	15	4	2.3753	0	0	1	1	1	3	0	0.508948
CN1CCC(CC1)COC2=C(C=C3C(=C2)N=CN=C3NC4=C(C=C(C=C4)Br)F)OC	Vandetanib	OATP	OATP Both	3081361	0.541529	475.362	1983.84	216.87	59.51	0.363636	8	4	5.0042	0	0	0	2	1	2	2	0.274404
CC1=CC(=CC(=C1NC2=NC(=NC=C2)NC3=CC=C(C=C3)C#N)C)/C=C/C#N	Rilpivirine	OATP	OATP Both	6451164	0.617479	366.428	1815.02	188.775	97.42	0.0909091	7	3	4.9891	0	0	0	4	0	0	0	0.516063
CC[C@@H]1[C@@]([C@@H]([C@H](C(=O)[C@@H](C[C@@]([C@@H]([C@H]([C@@H]([C@H](C(=O)O1)C)O[C@H]2C[C@@]([C@H]([C@@H](O2)C)O)(C)OC)C)O[C@H]3[C@@H]([C@H](C[C@H](O3)C)N(C)C)O)(C)OC)C)C)O)(C)O	Clarithromycin	OATP	OATP Both	84029	0.265829	747.964	3829.76	407.569	182.91	0.947368	26	3	2.4397	0	0	0	0	0	7	0	0.448783
CC(C)C1=NC(=NC(=C1/C=C/[C@H](C[C@H](CC(=O)O)O)O)C2=CC=C(C=C2)F)N(C)S(=O)(=O)C	Rosuvastatin	OATP	OATP Both	446157	0.469802	481.546	2166.2	231.447	140.92	0.409091	16	2	2.4017	1	0	0	1	0	0	1	0.608865
C1CC1C2=NC3=CC=CC=C3C(=C2/C=C/[C@H](C[C@H](CC(=O)O)O)O)C4=CC=C(C=C4)F	Pitavastatin	OATP	OATP Both	5282452	0.497585	421.468	2154.04	213.033	90.65	0.28	10	4	4.5181	1	0	0	0	1	0	1	0.425521
COC1=C(C=C2C(=C1)N=CN=C2NC3=CC(=C(C=C3)F)Cl)OCCCN4CCOCC4	Gefitinib	OATP	OATP Both	123631	0.517855	446.91	2011.03	218.42	68.74	0.363636	9	4	4.2756	0	0	0	2	1	3	2	0.314715
CC(C)(C)[C@@H](C(=O)N[C@@H](CC1=CC=CC=C1)[C@H](CN(CC2=CC=C(C=C2)C3=CC=CC=N3)NC(=O)[C@H](C(C)(C)C)NC(=O)OC)O)NC(=O)OC	Atazanavir	OATP	OATP Both	148192	0.154312	704.869	3688.8	373.403	171.22	0.447368	17	3	4.2116	0	0	4	0	0	2	0	0.458539
CS(=O)(=O)CCNCC1=CC=C(O1)C2=CC3=C(C=C2)N=CN=C3NC4=CC(=C(C=C4)OCC5=CC(=CC=C5)F)Cl	Lapatinib	OATP	OATP Both	208908	0.179479	581.069	2930.24	272.296	106.35	0.172414	12	5	6.1391	0	0	0	2	1	1	2	0.390568
CC(C)(C)[C@H]1C(=O)N2C[C@@H](C[C@H]2C(=O)N[C@@]3(C[C@H]3C=C)C(=O)NS(=O)(=O)C4CC4)OC5=NC6=C(C=CC(=C6)OC)N=C5CCCCC[C@@H]7C[C@H]7OC(=O)N1	Grazoprevir	OATP	OATP Both	44603531	0.350205	766.918	4160.93	385.361	195.22	0.631579	8	7	3.3019	0	0	4	0	5	3	0	0.506589
CC1=C(C=C(C=C1)C(=O)NC2=CC(=CC(=C2)C(F)(F)F)N3C=C(N=C3)C)NC4=NC=CC(=N4)C5=CN=CC=C5	Nilotinib	OATP	OATP Both	644241	0.26586	529.526	2684.48	252.201	97.62	0.107143	8	5	6.35584	0	0	1	3	0	0	3	0.387073
CN1CCN(CC1)CCCOC2=C(C=C3C(=C2)N=CC(=C3NC4=CC(=C(C=C4Cl)Cl)OC)C#N)OC	Bosutinib	OATP	OATP Both	5328940	0.378829	530.456	2439.96	261.61	82.88	0.384615	12	4	5.19038	0	0	0	2	1	3	2	0.316808
CCN(CC)CCNC(=O)C1=C(NC(=C1C)/C=C\2/C3=C(C=CC(=C3)F)NC2=O)C	Sunitinib	OATP	OATP Both	5329102	0.626303	398.482	1978.64	207.838	77.23	0.363636	11	3	3.33494	0	0	2	1	1	0	1	0.371587
C[C@H]1[C@@H]2CC[C@]3([C@H]([C@]2(CC[C@H]1O)C)[C@@H](C[C@@H]\4[C@@]3(C[C@@H](/C4=C(/CCC=C(C)C)\C(=O)O)OC(=O)C)C)O)C	Fusidic Acid	OATP	OATP Both	3000226	0.247222	516.719	2809.59	289.803	104.06	0.806452	14	4	5.6661	1	0	0	0	5	1	0	0.359072
COCCOC1=C(C=C2C(=C1)C(=NC=N2)NC3=CC=CC(=C3)C#C)OCCOC	Erlotinib	OATP	OATP1B1	176870	0.417884	393.443	1953.04	201.905	74.73	0.272727	12	3	3.4051	0	0	0	2	1	4	0	0.370125
CCOC1=C(C=CC(=C1)CC(=O)N[C@@H](CC(C)C)C2=CC=CC=C2N3CCCCC3)C(=O)O	Repaglinide	OATP	OATP1B1	65981	0.516689	452.595	2375.88	247.221	78.87	0.481481	13	3	5.2199	1	0	1	1	0	1	0	0.319026
CCCC1=NN(C2=C1N=C(NC2=O)C3=C(C=CC(=C3)S(=O)(=O)N4CCN(CC4)C)OCC)C	Sildenafil	OATP	OATP1B1	135398744	0.553405	474.587	2504.82	234.988	113.42	0.5	11	4	1.6109	0	0	0	0	1	1	0	0.482663
C1=CC=C2C(=C1)C=CC3=CC=CC=C3N2C(=O)N	Carbamazepine	OATP	OATP1B1	2554	0.748363	236.274	1080.28	122.125	46.33	0	0	3	3.3872	0	0	2	2	2	0	0	0.379366
C1=CC(=C(C=C1OC2=C(C=C(C=C2I)C[C@@H](C(=O)O)N)I)I)O	Liothyronine	OATP	OATP1B1	5920	0.42671	650.976	1142.74	190.721	92.78	0.133333	7	2	3.9527	1	0	0	0	0	1	3	0.486469
CC(C)(C)C1=CC=C(C=C1)S(=O)(=O)NC2=C(C(=NC(=N2)C3=NC=CC=N3)OCCO)OC4=CC=CC=C4OC	Bosentan	OATP	OATP1B1	104865	0.293915	551.625	2691.99	267.37	145.65	0.259259	12	4	4.2039	0	0	0	1	0	3	0	0.54475
CC1=C(C2=C(N1C(=O)C3=CC=C(C=C3)Cl)C=CC(=C2)OC)CC(=O)O	Indomethacin	OATP	OATP1B1	3715	0.767807	357.793	1595.82	171.514	68.53	0.157895	6	3	3.92732	1	0	0	0	1	1	1	0.399559
C[C@]12CC[C@H]3[C@H]([C@@H]1CC[C@@H]2O)CCC4=C3C=CC(=C4)O	Estradiol	OATP	OATP1B1	5757	0.75717	272.388	1451.43	154.274	40.46	0.666667	3	4	3.6092	0	0	0	0	5	0	0	0.26226
CC(C)N1C2=CC=CC=C2C(=C1/C=C/[C@@H](C[C@@H](CC(=O)O)O)O)C3=CC=C(C=C3)F	Fluvastatin	OATP	OATP1B1	1548972	0.504788	411.473	2100.66	211.048	82.69	0.291667	12	3	4.6281	1	0	0	0	1	0	1	0.391806
C[C@H]1/C=C/C=C(\C(=O)NC2=C(C(=C3C(=C2O)C(=C(C4=C3C(=O)[C@](O4)(O/C=C/[C@@H]([C@H]([C@H]([C@@H]([C@@H]([C@@H]([C@H]1O)C)O)C)OC(=O)C)C)OC)C)C)O)O)/C=N/N5CCN(CC5)C)/C	Rifampicin	OATP	OATP1B1	135398735	0.109485	822.953	4403.22	425.894	220.15	0.534884	19	6	4.33542	0	0	1	1	14	4	0	0.516912
CC[C@H](C)C(=O)O[C@H]1C[C@H](C=C2[C@H]1[C@H]([C@H](C=C2)C)CC[C@@H]3C[C@H](CC(=O)O3)O)C	Lovastatin	OATP	OATP1B1	53232	0.671999	404.547	2079.82	224.746	72.83	0.75	11	3	4.1955	0	0	0	0	1	2	0	0.324054
COC1=C(C=C(C=C1)Cl)C(=O)NCCC2=CC=C(C=C2)S(=O)(=O)NC(=O)NC3CCCCC3	Glibenclamide	OATP	OATP1B1	3488	0.51918	494.013	2244.47	238.161	113.6	0.391304	9	3	3.6417	0	0	3	0	0	1	1	0.476989
CC1=C(C2=C(CCC(O2)(C)COC3=CC=C(C=C3)CC4C(=O)NC(=O)S4)C(=C1O)C)C	Troglitazone	OATP	OATP1B1	5591	0.716604	441.549	2060.23	223.952	84.86	0.416667	10	4	4.37426	0	0	2	0	1	2	0	0.37892
C[C@H]1/C=C/C=C(\C(=O)NC2=CC(=C3C(=C2O)C(=C(C4=C3C(=O)[C@](O4)(O/C=C/[C@@H]([C@H]([C@H]([C@@H]([C@@H]([C@@H]([C@H]1O)C)O)C)OC(=O)C)C)OC)C)C)O)O)/C	Rifamycin	OATP	OATP1B1	6324616	0.143087	697.778	3597.25	356.871	201.31	0.486486	16	5	4.75412	0	0	1	1	14	4	0	0.564098
C[C@H]1[C@H]([C@H](C[C@@H](O1)O[C@H]2C[C@@](CC3=C2C(=C4C(=C3O)C(=O)C5=C(C4=O)C(=CC=C5)OC)O)(C(=O)CO)O)N)O	Doxorubicin	OATP	OATP1B3	31703	0.235263	543.525	2503.99	263.375	206.07	0.444444	13	5	0.0013	0	0	0	0	3	3	0	0.78242
CC[C@@H]1[C@@]2([C@@H]([C@H](C(=O)[C@@H](C[C@@]([C@@H]([C@H](C(=O)[C@H](C(=O)O1)C)C)O[C@H]3[C@@H]([C@H](C[C@H](O3)C)N(C)C)O)(C)OC)C)C)N(C(=O)O2)CCCCN4C=C(N=C4)C5=CN=CC=C5)C	Telithromycin	OATP	OATP1B3	3002190	0.184283	812.018	4494.54	434.04	171.85	0.72093	23	5	4.9292	0	0	1	0	1	5	0	0.395931
C1CCC(CC1)N2C(=NN=N2)CCCCOC3=CC4=C(C=C3)NC(=O)CC4	Cilostazol	OATP	OATP1B3	2754	0.755913	369.469	1873.79	197.022	81.93	0.6	7	4	3.4647	0	0	1	1	1	1	0	0.415843
CC[C@H]1C(=O)N(CC(=O)N([C@H](C(=O)N[C@H](C(=O)N([C@H](C(=O)N[C@H](C(=O)N[C@@H](C(=O)N([C@H](C(=O)N([C@H](C(=O)N([C@H](C(=O)N([C@H](C(=O)N1)[C@@H]([C@H](C)C/C=C/C)O)C)C(C)C)C)CC(C)C)C)CC(C)C)C)C)C)CC(C)C)C)C(C)C)CC(C)C)C)C	Cyclosporine	OATP	OATP1B3	5284373	0.147925	1202.63	6899.88	664.665	278.8	0.790323	40	1	3.269	0	0	11	0	0	0	0	0.419459
CC(C)(C1=CC=CC=C1CC[C@H](C2=CC=CC(=C2)/C=C/C3=NC4=C(C=CC(=C4)Cl)C=C3)SCC5(CC5)CC(=O)O)O	Montelukast	OATP	OATP1B3	5281040	0.173564	586.197	3177.82	301.789	70.42	0.314286	15	5	8.948	1	0	0	0	1	0	1	0.233342
CCOC1=C(C=C2C(=C1)N=CC(=C2NC3=CC(=C(C=C3)OCC4=CC=CC=N4)Cl)C#N)NC(=O)/C=C/CN(C)C	Neratinib	OATP	OATP1B3	9915743	0.218475	557.054	2816.86	278.431	112.4	0.2	14	4	5.93248	0	0	1	3	1	2	1	0.403691
CC1(CCC(=C(C1)C2=CC=C(C=C2)Cl)CN3CCN(CC3)C4=CC(=C(C=C4)C(=O)NS(=O)(=O)C5=CC(=C(C=C5)NCC6CCOCC6)[N+](=O)[O-])OC7=CN=C8C(=C7)C=CN8)C	Venetoclax	OATP	OATP1B3	49846579	0.0764081	868.457	4920.79	430.453	172.03	0.377778	15	8	8.6599	0	0	1	2	1	2	1	0.399649
C[C@@H]1[C@H]([C@H](C[C@@H](O1)O[C@@H]2[C@H](O[C@H](C[C@@H]2O)O[C@@H]3[C@H](O[C@H](C[C@@H]3O)O[C@H]4CC[C@]5([C@@H](C4)CC[C@@H]6[C@@H]5C[C@H]([C@]7([C@@]6(CC[C@@H]7C8=CC(=O)OC8)O)C)O)C)C)C)O)O	Digoxin	OATP	OATP1B3	2724385	0.162215	780.949	4171.77	413.761	203.06	0.926829	18	8	2.2181	0	0	0	0	5	7	0	0.490767
CC1=C2[C@H](C(=O)[C@@]3([C@H](C[C@@H]4[C@]([C@H]3[C@@H]([C@@](C2(C)C)(C[C@@H]1OC(=O)[C@@H]([C@H](C5=CC=CC=C5)NC(=O)C6=CC=CC=C6)O)O)OC(=O)C7=CC=CC=C7)(CO4)OC(=O)C)O)C)OC(=O)C	Paclitaxel	OATP	OATP1B3	36314	0.129786	853.918	4545.84	429.857	221.29	0.446809	19	7	3.7357	0	0	1	0	5	5	0	0.514799
C1=CC=C(C(=C1)CC(=O)O)NC2=C(C=CC=C2Cl)Cl	Diclofenac	OAT	OAT Both	3033	0.880729	296.153	1034.4	135.93	49.33	0.0714286	4	2	4.3641	1	0	0	2	0	0	2	0.362908
CC(C1=CC(=CC=C1)C(=O)C2=CC=CC=C2)C(=O)O	Ketoprofen	OAT	OAT Both	3825	0.852804	254.285	1159.67	130.822	54.37	0.125	5	2	3.1057	1	0	0	0	0	0	0	0.415604
CN1CCC[C@H]1C2=CN=CC=C2	Nicotine	OAT	OAT Both	89594	0.626152	162.236	755.075	92.8994	16.13	0.5	2	2	1.8483	0	0	0	0	0	0	0	0.173629
C1C(=C(N2[C@H](S1)[C@@H](C2=O)NC(=O)CC3=CC=CS3)C(=O)[O-])C[N+]4=CC=CC=C4	Cephaloridine	OAT	OAT Both	5773	0.515764	415.496	1719.61	193.161	93.42	0.263158	6	4	-0.3178	1	0	2	0	1	0	0	0.483639
C1CC(OC1CO)N2C=NC3=C2N=CNC3=O	Didanosine	OAT	OAT Both	50599	0.752145	236.231	1068.35	113.084	93.03	0.5	3	3	-0.2105	0	0	0	0	1	1	0	0.822665
CO/N=C(/C1=CSC(=N1)N)\C(=O)N[C@H]2[C@@H]3N(C2=O)C(=C(CS3)C[N+]4=CC=C(N4CCO)N)C(=O)O.OS(=O)(=O)[O-]	Cefoselis	OAT	OAT Both	9690118	0.0411967	620.648	2379.65	268.265	279.7	0.368421	14	4	-2.8173	1	0	2	2	1	0	0	1.04263
CN1C(=NN=N1)SCC2=C(N3[C@@H]([C@@H](C3=O)NC(=O)[C@@H](C4=CC=CC=C4)O)SC2)C(=O)O	Cefamandole	OAT	OAT Both	456255	0.371888	462.513	1781.86	209.935	150.54	0.333333	9	4	-0.2256	1	0	2	0	1	0	0	0.71708
CC1=NN(C(=O)C1)C2=CC=CC=C2	Edaravone	OAT	OAT Both	4021	0.638544	174.203	709.133	90.7219	32.67	0.2	2	2	1.7992	0	0	1	1	0	0	0	0.360112
C1=NC2=C(N1COCCO)N=C(NC2=O)N	Acyclovir	OAT	OAT Both	2022	0.554386	225.208	924.843	105.411	119.05	0.375	6	2	-1.3318	0	0	0	1	1	1	0	1.12939
CCC(C)(C)C(=O)O[C@H]1C[C@H](C=C2[C@H]1[C@H]([C@H](C=C2)C)CC[C@@H]3C[C@H](CC(=O)O3)O)C	Simvastatin	OAT	OAT Both	54454	0.639062	418.574	2161.27	233.921	72.83	0.76	12	3	4.5856	0	0	0	0	1	2	0	0.311344
CC(C)CC1=CC=C(C=C1)C(C)C(=O)O	Ibuprofen	OAT	OAT Both	3672	0.8216	206.285	897.613	116.318	37.3	0.461538	7	1	3.0732	1	0	0	0	0	0	0	0.320673
C1=CC=C(C=C1)C(=O)NCCC(=O)O	Betamipron	OAT	OAT1	71651	0.745852	193.202	706.302	97.1577	66.4	0.2	4	1	0.8911	1	0	1	0	0	0	0	0.683425
C[C@@H](C1=CC2=C(C=C1)C=C(C=C2)OC)C(=O)O	Naproxen	OAT	OAT1	156391	0.881078	230.263	1073.56	119.398	46.53	0.214286	5	2	3.0365	1	0	0	0	1	1	0	0.389704
CCCC1=NC2=C(N1CC3=CC=C(C=C3)C4=CC=CC=C4C(=O)O)C=C(C=C2C)C5=NC6=CC=CC=C6N5C	Telmisartan	OAT	OAT1	65999	0.243239	514.629	3184.68	268.99	72.94	0.181818	10	6	7.26442	1	0	0	0	2	0	0	0.271163
C1=CC=C(C(=C1)C(=O)O)[O-]	Salicylate	OAT	OAT1	54675850	0.611136	137.114	402.119	64.6579	60.36	0	1	1	0.4584	1	0	0	0	0	0	0	0.933529
C1=C2C(=CC(=C1Cl)S(=O)(=O)N)S(=O)(=O)NC(N2)C(Cl)Cl	Trichlormethiazide	OAT	OAT1	5560	0.656447	380.662	1066.12	141.498	118.36	0.25	3	2	0.821	0	0	0	1	1	0	3	0.836476
CCN1CCN(C(=O)C1=O)C(=O)N[C@H](C2=CC=C(C=C2)O)C(=O)N[C@H]3[C@@H]4N(C3=O)C(=C(CS4)CSC5=NN=NN5C)C(=O)O	Cefoperazone	OAT	OAT1	44187	0.144538	645.68	2677.17	295.74	220.26	0.4	12	5	-1.112	1	0	6	0	1	0	0	0.744775
C1NC2=CC(=C(C=C2S(=O)(=O)N1)S(=O)(=O)N)Cl	Hydrochlorothiazide	OAT	OAT Both	3639	0.654458	297.745	968.676	114.527	118.36	0.142857	2	2	-0.3513	0	0	0	1	1	0	1	1.03347
CC(C1=CC=C(C=C1)CC2CCCC2=O)C(=O)O	Loxoprofen	OAT	OAT Both	3965	0.888344	246.306	1110.52	132.203	54.37	0.466667	5	2	2.7864	1	0	0	0	0	0	0	0.41126
C1[C@H](O[C@H](S1)CO)N2C=CC(=NC2=O)N	Lamivudine	OAT	OAT1	60825	0.703862	229.261	790.685	105.724	90.37	0.5	4	2	-0.5941	0	0	0	1	0	1	0	0.85477
CCC1=C2C(=CC=C1)C3=C(N2)C(OCC3)(CC)CC(=O)O	Etodolac	OAT	OAT1	3308	0.905784	287.359	1467.68	153.319	62.32	0.470588	6	3	3.383	1	0	0	0	3	1	0	0.406472
CC(=O)OC1=CC=CC=C1C(=O)O	Aspirin	OAT	OAT1	2244	0.550122	180.159	608.991	86.0835	63.6	0.111111	3	1	1.3101	1	0	0	0	0	1	0	0.738818
CC1=CN(C(=O)NC1=O)[C@H]2C=C[C@H](O2)CO	Stavudine	OAT	OAT1	18283	0.649889	224.216	980.333	107.81	84.32	0.4	4	2	-0.70908	0	0	0	0	0	1	0	0.782116
C1=CC=C(C=C1)CC2NC3=C(C=C(C(=C3)C(F)(F)F)S(=O)(=O)N)S(=O)(=O)N2	Bendroflumethiazide	OAT	OAT1	2315	0.696165	421.422	1678.25	172.937	118.36	0.2	4	3	1.6254	0	0	0	1	1	0	3	0.684411
C1=C2C(=CC(=C1Cl)S(=O)(=O)N)S(=O)(=O)N=CN2	Chlorothiazide	OAT	OAT1	2720	0.763029	295.729	947.646	111.004	118.69	0	2	2	0.1299	0	0	0	1	1	0	1	1.06924
CC1=C(C(=CC=C1)NC2=CC=CC=C2C(=O)O)C	Mefenamic Acid	OAT	OAT1	4044	0.860055	241.29	1138.56	127.308	49.33	0.133333	5	2	3.74524	1	0	0	2	0	0	0	0.387485
CC(=O)OCC1=C(N2[C@@H]([C@@H](C2=O)NC(=O)/C(=N\OC)/C3=CSC(=N3)N)SC1)C(=O)O	Cefotaxime	OAT	OAT1	5742673	0.207944	455.474	1579.49	201.769	173.51	0.375	10	3	-0.6225	1	0	2	1	1	1	0	0.859943
C1C2CC(C1C=C2)C3NC4=CC(=C(C=C4S(=O)(=O)N3)S(=O)(=O)N)Cl	Cyclothiazide	OAT	OAT3	2910	0.657169	389.886	1641.16	167.62	118.36	0.428571	3	4	1.2295	0	0	0	1	3	0	1	0.706121
COC1=CC2=C(C=CN=C2C=C1)[C@@H]([C@H]3C[C@@H]4CCN3C[C@@H]4C=C)O	Quinidine	OAT	OAT3	441074	0.877602	324.424	1755.59	176.119	45.59	0.45	6	5	3.1732	0	0	0	0	4	1	0	0.258858
C1C[C@@H](O[C@@H]1CO)N2C=CC(=NC2=O)N	Zalcitabine	OAT	OAT3	24066	0.687546	211.221	859.637	104.776	90.37	0.555556	4	2	-0.5046	0	0	0	1	0	1	0	0.862506
C=CC1=C(N2[C@@H]([C@@H](C2=O)NC(=O)/C(=N\O)/C3=CSC(=N3)N)SC1)C(=O)O	Cefdinir	OAT	OAT3	6915944	0.231418	395.422	1350.52	173.222	158.21	0.214286	7	3	-0.1718	1	0	2	1	1	0	0	0.913336
CN(C)CCN1C(=NN=N1)SCC2=C(N3[C@@H]([C@@H](C3=O)NC(=O)CC4=CSC(=N4)N)SC2)C(=O)O	Cefotiam	OAT	OAT3	43708	0.264561	525.642	1990.63	239.249	172.46	0.5	13	4	-0.6532	1	0	2	1	1	0	0	0.720838
C1=COC(=C1)CNC2=CC(=C(C=C2C(=O)O)S(=O)(=O)N)Cl	Furosemide	OAT	OAT3	3440	0.768936	330.749	1202.94	140.638	122.63	0.0833333	6	2	1.8907	1	0	0	1	0	0	1	0.871956
CC1=C(C2=C(N1C(=O)C3=CC=C(C=C3)Cl)C=CC(=C2)OC)CC(=O)O	Indomethacin	OAT	OAT3	3715	0.767807	357.793	1595.82	171.514	68.53	0.157895	6	3	3.92732	1	0	0	0	1	1	1	0.399559
CC(=O)N=C1N(N=C(S1)S(=O)(=O)N)C	Methazolamide	OAT	OAT3	4100	0.64491	236.278	741.056	95.2977	107.41	0.4	4	1	-1.4238	0	0	1	0	0	0	0	1.1271
CC1([C@@H](N2[C@H](S1)[C@@H](C2=O)NC(=O)CC3=CC=CC=C3)C(=O)O)C	Penicillin G	OAT	OAT3	5904	0.797763	334.397	1324.31	163.215	86.71	0.4375	6	3	0.8608	1	0	2	0	1	0	0	0.531263
CC1=C(N2[C@@H]([C@@H](C2=O)NC(=O)[C@@H](C3=CC=CC=C3)N)SC1)C(=O)O	Cephalexin	OAT	OAT3	27447	0.681613	347.396	1375.14	166.576	112.73	0.3125	6	3	0.4449	1	0	2	0	1	0	0	0.676747
CC(C)N1C2=CC=CC=C2C(=C1/C=C/[C@H](C[C@H](CC(=O)O)O)O)C3=CC=C(C=C3)F	Fluvastatin	OAT	OAT3	446155	0.504788	411.473	2100.66	211.048	82.69	0.291667	12	3	4.6281	1	0	0	0	1	0	1	0.391806
CO/N=C(/C1=CSC(=N1)N)\C(=O)N[C@H]2[C@@H]3N(C2=O)C(=CCS3)C(=O)O	Ceftizoxime	OAT	OAT3	6533629	0.348318	383.411	1270.98	167.779	147.21	0.307692	7	3	-0.5558	1	0	2	1	1	0	0	0.877402
CCCCNC1=C(C(=CC(=C1)C(=O)O)S(=O)(=O)N)OC2=CC=CC=C2	Bumetanide	OAT	OAT3	2471	0.619558	364.423	1614.57	174.393	118.72	0.235294	10	2	3.0365	1	0	0	1	0	1	0	0.68076
CC1=C(N=CN1)CSCCNC(=NC)NC#N	Cimetidine	OAT	OAT3	2756	0.234659	252.347	941.287	127.579	88.89	0.5	7	1	0.5974	0	0	0	0	0	0	0	0.696743
CCCCC1C(=O)N(N(C1=O)C2=CC=CC=C2)C3=CC=CC=C3	Phenylbutazone	OAT	OAT3	4781	0.788552	308.381	1421.15	163.95	40.62	0.263158	6	3	3.7878	0	0	2	2	0	0	0	0.247759
CC1=C2COC(=O)C2=C(C(=C1OC)C/C=C(\C)/CCC(=O)O)O	Mycophenolic Acid	OAT	OAT3	446541	0.6182	320.341	1351.58	162.162	93.06	0.411765	10	2	2.73322	1	0	0	0	1	2	0	0.573872
CC1(C[C@@H]1C(=O)N/C(=C\CCCCSC[C@@H](C(=O)O)N)/C(=O)O)C	Cilastatin	OAT	OAT3	6435415	0.324593	358.46	1395.04	182.481	129.72	0.6875	14	1	1.4326	2	0	1	0	0	0	0	0.71087
CCCCC1=NC(=C(N1CC2=CC=C(C=C2)C3=CC=CC=C3C4=NNN=N4)CO)Cl	Losartan	OAT	OAT3	3961	0.44208	422.92	2096.32	211.761	92.51	0.272727	10	4	4.2668	0	0	0	0	0	0	1	0.43686
C1C(=C(N2[C@H](S1)[C@@H](C2=O)NC(=O)[C@@H](C3=CC=CC=C3)N)C(=O)O)Cl	Cefaclor	OAT	OAT3	51039	0.672381	367.814	1288.83	166.3	112.73	0.266667	5	3	0.6213	1	0	2	0	1	0	1	0.677872
CC(=O)NCCC1=CNC2=C1C=C(C=C2)OC	Melatonin	OAT	OAT3	896	0.844935	232.283	1115	122.568	54.12	0.307692	6	2	1.8551	0	0	1	0	1	1	0	0.441553
CCOC1=NC2=CC=CC(=C2N1CC3=CC=C(C=C3)C4=CC=CC=C4C5=NNN=N5)C(=O)O	Candesartan	OAT	OAT3	2541	0.392116	440.463	2343.02	216.47	118.81	0.125	8	5	4.0286	1	0	0	0	1	1	0	0.548853
CCC(=C)C(=O)C1=C(C(=C(C=C1)OCC(=O)O)Cl)Cl	Ethacrynate	OAT	OAT3	3278	0.643897	303.141	923.787	137.08	63.6	0.230769	7	1	3.6057	1	0	0	0	0	1	2	0.463962
CCOC1=CC=C(C=C1)NC(=O)C	Phenacetin	OAT	OAT3	4754	0.770679	179.219	694.101	96.0388	38.33	0.3	5	1	2.0437	0	0	1	1	0	1	0	0.39911
C1=NC2=C(N1)C(=S)N=CN2	Mercaptopurine	OAT	OAT3	667490	0.553855	152.182	573.096	67.0759	57.36	0	0	2	1.01549	0	0	0	0	1	0	0	0.85515
C1CCC2(C1)CC(=O)N(C(=O)C2)CCCCN3CCN(CC3)C4=NC=CC=N4	Buspirone	OAT	OAT3	2477	0.551663	385.512	1869.55	210.214	69.64	0.714286	6	4	2.0882	0	0	2	1	0	0	0	0.331282
CC(C)C(CCCN(C)CCC1=CC(=C(C=C1)OC)OC)(C#N)C2=CC(=C(C=C2)OC)OC	Verapamil	OAT	OAT3	2520	0.419905	454.611	2362.55	251.958	63.95	0.518519	20	2	5.09308	0	0	0	0	0	4	0	0.253812
CC\1=C(C2=C(/C1=C\C3=CC=C(C=C3)S(=O)C)C=CC(=C2)F)CC(=O)O	Sulindac	OAT	OAT3	1548887	0.885185	356.418	1609.25	171.49	54.37	0.15	6	3	4.3655	1	0	0	0	1	0	1	0.317045
CN1C(=C(C2=CC=CC=C2S1(=O)=O)O)C(=O)NC3=CC=CC=N3	Piroxicam	OAT	OAT3	54676228	0.870184	331.353	1458.3	150.908	99.6	0.0666667	4	3	1.581	0	0	1	1	1	0	0	0.660005
CC(=O)OCC1=C(N2[C@@H]([C@@H](C2=O)NC(=O)CC3=CC=CS3)SC1)C(=O)O	Cephalothin	OAT	OAT3	6024	0.534481	396.446	1427.96	179.361	113.01	0.375	7	3	0.5923	1	0	2	0	1	1	0	0.630071

## Sheet: OATP_MRP_RDKIT2DChemprop
SMILES	Compound	Family	SLC	CID	qed	MolWt	BertzCT	LabuteASA	TPSA	FractionCSP3	NumRotatableBonds	RingCount	MolLogP	fr_COO	fr_SH	fr_amide	fr_aniline	fr_bicyclic	fr_ether	fr_halogen	TPSA/LabuteASA
CC[C@@H]1[C@@]([C@@H]([C@H](C(=O)[C@@H](C[C@@]([C@@H]([C@H]([C@@H]([C@H](C(=O)O1)C)O[C@H]2C[C@@]([C@H]([C@@H](O2)C)O)(C)OC)C)O[C@H]3[C@@H]([C@H](C[C@H](O3)C)N(C)C)O)(C)O)C)C)O)(C)O	Erythromycin	OATP	OATP Both	12560	0.237873	733.937	3723.85	398.161	193.91	0.945946	25		1.7856	0	0	0	0	0	6	0	0.487014
CC(C)CN(C[C@H]([C@H](CC1=CC=CC=C1)NC(=O)O[C@H]2CCOC2)O)S(=O)(=O)C3=CC=C(C=C3)N	Amprenavir	OATP	OATP Both	65016	0.39974	505.637	2480.87	256.255	131.19	0.48	15	3	2.4028	0	0	1	1	0	2	0	0.511951
CC(C)CN(C[C@H]([C@H](CC1=CC=CC=C1)NC(=O)O[C@H]2CO[C@@H]3[C@H]2CCO3)O)S(=O)(=O)C4=CC=C(C=C4)N	Darunavir	OATP	OATP Both	213039	0.364423	547.674	2721.41	275.902	140.42	0.518519	15	4	2.3753	0	0	1	1	1	3	0	0.508948
CN1CCC(CC1)COC2=C(C=C3C(=C2)N=CN=C3NC4=C(C=C(C=C4)Br)F)OC	Vandetanib	OATP	OATP Both	3081361	0.541529	475.362	1983.84	216.87	59.51	0.363636	8	4	5.0042	0	0	0	2	1	2	2	0.274404
CC1=CC(=CC(=C1NC2=NC(=NC=C2)NC3=CC=C(C=C3)C#N)C)/C=C/C#N	Rilpivirine	OATP	OATP Both	6451164	0.617479	366.428	1815.02	188.775	97.42	0.0909091	7	3	4.9891	0	0	0	4	0	0	0	0.516063
CC[C@@H]1[C@@]([C@@H]([C@H](C(=O)[C@@H](C[C@@]([C@@H]([C@H]([C@@H]([C@H](C(=O)O1)C)O[C@H]2C[C@@]([C@H]([C@@H](O2)C)O)(C)OC)C)O[C@H]3[C@@H]([C@H](C[C@H](O3)C)N(C)C)O)(C)OC)C)C)O)(C)O	Clarithromycin	OATP	OATP Both	84029	0.265829	747.964	3829.76	407.569	182.91	0.947368	26	3	2.4397	0	0	0	0	0	7	0	0.448783
CC(C)C1=NC(=NC(=C1/C=C/[C@H](C[C@H](CC(=O)O)O)O)C2=CC=C(C=C2)F)N(C)S(=O)(=O)C	Rosuvastatin	OATP	OATP Both	446157	0.469802	481.546	2166.2	231.447	140.92	0.409091	16	2	2.4017	1	0	0	1	0	0	1	0.608865
C1CC1C2=NC3=CC=CC=C3C(=C2/C=C/[C@H](C[C@H](CC(=O)O)O)O)C4=CC=C(C=C4)F	Pitavastatin	OATP	OATP Both	5282452	0.497585	421.468	2154.04	213.033	90.65	0.28	10	4	4.5181	1	0	0	0	1	0	1	0.425521
COC1=C(C=C2C(=C1)N=CN=C2NC3=CC(=C(C=C3)F)Cl)OCCCN4CCOCC4	Gefitinib	OATP	OATP Both	123631	0.517855	446.91	2011.03	218.42	68.74	0.363636	9	4	4.2756	0	0	0	2	1	3	2	0.314715
CC(C)(C)[C@@H](C(=O)N[C@@H](CC1=CC=CC=C1)[C@H](CN(CC2=CC=C(C=C2)C3=CC=CC=N3)NC(=O)[C@H](C(C)(C)C)NC(=O)OC)O)NC(=O)OC	Atazanavir	OATP	OATP Both	148192	0.154312	704.869	3688.8	373.403	171.22	0.447368	17	3	4.2116	0	0	4	0	0	2	0	0.458539
CS(=O)(=O)CCNCC1=CC=C(O1)C2=CC3=C(C=C2)N=CN=C3NC4=CC(=C(C=C4)OCC5=CC(=CC=C5)F)Cl	Lapatinib	OATP	OATP Both	208908	0.179479	581.069	2930.24	272.296	106.35	0.172414	12	5	6.1391	0	0	0	2	1	1	2	0.390568
CC(C)(C)[C@H]1C(=O)N2C[C@@H](C[C@H]2C(=O)N[C@@]3(C[C@H]3C=C)C(=O)NS(=O)(=O)C4CC4)OC5=NC6=C(C=CC(=C6)OC)N=C5CCCCC[C@@H]7C[C@H]7OC(=O)N1	Grazoprevir	OATP	OATP Both	44603531	0.350205	766.918	4160.93	385.361	195.22	0.631579	8	7	3.3019	0	0	4	0	5	3	0	0.506589
CC1=C(C=C(C=C1)C(=O)NC2=CC(=CC(=C2)C(F)(F)F)N3C=C(N=C3)C)NC4=NC=CC(=N4)C5=CN=CC=C5	Nilotinib	OATP	OATP Both	644241	0.26586	529.526	2684.48	252.201	97.62	0.107143	8	5	6.35584	0	0	1	3	0	0	3	0.387073
CN1CCN(CC1)CCCOC2=C(C=C3C(=C2)N=CC(=C3NC4=CC(=C(C=C4Cl)Cl)OC)C#N)OC	Bosutinib	OATP	OATP Both	5328940	0.378829	530.456	2439.96	261.61	82.88	0.384615	12	4	5.19038	0	0	0	2	1	3	2	0.316808
CCN(CC)CCNC(=O)C1=C(NC(=C1C)/C=C\2/C3=C(C=CC(=C3)F)NC2=O)C	Sunitinib	OATP	OATP Both	5329102	0.626303	398.482	1978.64	207.838	77.23	0.363636	11	3	3.33494	0	0	2	1	1	0	1	0.371587
C[C@H]1[C@@H]2CC[C@]3([C@H]([C@]2(CC[C@H]1O)C)[C@@H](C[C@@H]\4[C@@]3(C[C@@H](/C4=C(/CCC=C(C)C)\C(=O)O)OC(=O)C)C)O)C	Fusidic Acid	OATP	OATP Both	3000226	0.247222	516.719	2809.59	289.803	104.06	0.806452	14	4	5.6661	1	0	0	0	5	1	0	0.359072
COCCOC1=C(C=C2C(=C1)C(=NC=N2)NC3=CC=CC(=C3)C#C)OCCOC	Erlotinib	OATP	OATP1B1	176870	0.417884	393.443	1953.04	201.905	74.73	0.272727	12	3	3.4051	0	0	0	2	1	4	0	0.370125
CCOC1=C(C=CC(=C1)CC(=O)N[C@@H](CC(C)C)C2=CC=CC=C2N3CCCCC3)C(=O)O	Repaglinide	OATP	OATP1B1	65981	0.516689	452.595	2375.88	247.221	78.87	0.481481	13	3	5.2199	1	0	1	1	0	1	0	0.319026
CCCC1=NN(C2=C1N=C(NC2=O)C3=C(C=CC(=C3)S(=O)(=O)N4CCN(CC4)C)OCC)C	Sildenafil	OATP	OATP1B1	135398744	0.553405	474.587	2504.82	234.988	113.42	0.5	11	4	1.6109	0	0	0	0	1	1	0	0.482663
C1=CC=C2C(=C1)C=CC3=CC=CC=C3N2C(=O)N	Carbamazepine	OATP	OATP1B1	2554	0.748363	236.274	1080.28	122.125	46.33	0	0	3	3.3872	0	0	2	2	2	0	0	0.379366
C1=CC(=C(C=C1OC2=C(C=C(C=C2I)C[C@@H](C(=O)O)N)I)I)O	Liothyronine	OATP	OATP1B1	5920	0.42671	650.976	1142.74	190.721	92.78	0.133333	7	2	3.9527	1	0	0	0	0	1	3	0.486469
CC(C)(C)C1=CC=C(C=C1)S(=O)(=O)NC2=C(C(=NC(=N2)C3=NC=CC=N3)OCCO)OC4=CC=CC=C4OC	Bosentan	OATP	OATP1B1	104865	0.293915	551.625	2691.99	267.37	145.65	0.259259	12	4	4.2039	0	0	0	1	0	3	0	0.54475
CC1=C(C2=C(N1C(=O)C3=CC=C(C=C3)Cl)C=CC(=C2)OC)CC(=O)O	Indomethacin	OATP	OATP1B1	3715	0.767807	357.793	1595.82	171.514	68.53	0.157895	6	3	3.92732	1	0	0	0	1	1	1	0.399559
C[C@]12CC[C@H]3[C@H]([C@@H]1CC[C@@H]2O)CCC4=C3C=CC(=C4)O	Estradiol	OATP	OATP1B1	5757	0.75717	272.388	1451.43	154.274	40.46	0.666667	3	4	3.6092	0	0	0	0	5	0	0	0.26226
CC(C)N1C2=CC=CC=C2C(=C1/C=C/[C@@H](C[C@@H](CC(=O)O)O)O)C3=CC=C(C=C3)F	Fluvastatin	OATP	OATP1B1	1548972	0.504788	411.473	2100.66	211.048	82.69	0.291667	12	3	4.6281	1	0	0	0	1	0	1	0.391806
C[C@H]1/C=C/C=C(\C(=O)NC2=C(C(=C3C(=C2O)C(=C(C4=C3C(=O)[C@](O4)(O/C=C/[C@@H]([C@H]([C@H]([C@@H]([C@@H]([C@@H]([C@H]1O)C)O)C)OC(=O)C)C)OC)C)C)O)O)/C=N/N5CCN(CC5)C)/C	Rifampicin	OATP	OATP1B1	135398735	0.109485	822.953	4403.22	425.894	220.15	0.534884	19	6	4.33542	0	0	1	1	14	4	0	0.516912
CC[C@H](C)C(=O)O[C@H]1C[C@H](C=C2[C@H]1[C@H]([C@H](C=C2)C)CC[C@@H]3C[C@H](CC(=O)O3)O)C	Lovastatin	OATP	OATP1B1	53232	0.671999	404.547	2079.82	224.746	72.83	0.75	11	3	4.1955	0	0	0	0	1	2	0	0.324054
COC1=C(C=C(C=C1)Cl)C(=O)NCCC2=CC=C(C=C2)S(=O)(=O)NC(=O)NC3CCCCC3	Glibenclamide	OATP	OATP1B1	3488	0.51918	494.013	2244.47	238.161	113.6	0.391304	9	3	3.6417	0	0	3	0	0	1	1	0.476989
CC1=C(C2=C(CCC(O2)(C)COC3=CC=C(C=C3)CC4C(=O)NC(=O)S4)C(=C1O)C)C	Troglitazone	OATP	OATP1B1	5591	0.716604	441.549	2060.23	223.952	84.86	0.416667	10	4	4.37426	0	0	2	0	1	2	0	0.37892
C[C@H]1/C=C/C=C(\C(=O)NC2=CC(=C3C(=C2O)C(=C(C4=C3C(=O)[C@](O4)(O/C=C/[C@@H]([C@H]([C@H]([C@@H]([C@@H]([C@@H]([C@H]1O)C)O)C)OC(=O)C)C)OC)C)C)O)O)/C	Rifamycin	OATP	OATP1B1	6324616	0.143087	697.778	3597.25	356.871	201.31	0.486486	16	5	4.75412	0	0	1	1	14	4	0	0.564098
C[C@H]1[C@H]([C@H](C[C@@H](O1)O[C@H]2C[C@@](CC3=C2C(=C4C(=C3O)C(=O)C5=C(C4=O)C(=CC=C5)OC)O)(C(=O)CO)O)N)O	Doxorubicin	OATP	OATP1B3	31703	0.235263	543.525	2503.99	263.375	206.07	0.444444	13	5	0.0013	0	0	0	0	3	3	0	0.78242
CC[C@@H]1[C@@]2([C@@H]([C@H](C(=O)[C@@H](C[C@@]([C@@H]([C@H](C(=O)[C@H](C(=O)O1)C)C)O[C@H]3[C@@H]([C@H](C[C@H](O3)C)N(C)C)O)(C)OC)C)C)N(C(=O)O2)CCCCN4C=C(N=C4)C5=CN=CC=C5)C	Telithromycin	OATP	OATP1B3	3002190	0.184283	812.018	4494.54	434.04	171.85	0.72093	23	5	4.9292	0	0	1	0	1	5	0	0.395931
C1CCC(CC1)N2C(=NN=N2)CCCCOC3=CC4=C(C=C3)NC(=O)CC4	Cilostazol	OATP	OATP1B3	2754	0.755913	369.469	1873.79	197.022	81.93	0.6	7	4	3.4647	0	0	1	1	1	1	0	0.415843
CC[C@H]1C(=O)N(CC(=O)N([C@H](C(=O)N[C@H](C(=O)N([C@H](C(=O)N[C@H](C(=O)N[C@@H](C(=O)N([C@H](C(=O)N([C@H](C(=O)N([C@H](C(=O)N([C@H](C(=O)N1)[C@@H]([C@H](C)C/C=C/C)O)C)C(C)C)C)CC(C)C)C)CC(C)C)C)C)C)CC(C)C)C)C(C)C)CC(C)C)C)C	Cyclosporine	OATP	OATP1B3	5284373	0.147925	1202.63	6899.88	664.665	278.8	0.790323	40	1	3.269	0	0	11	0	0	0	0	0.419459
CC(C)(C1=CC=CC=C1CC[C@H](C2=CC=CC(=C2)/C=C/C3=NC4=C(C=CC(=C4)Cl)C=C3)SCC5(CC5)CC(=O)O)O	Montelukast	OATP	OATP1B3	5281040	0.173564	586.197	3177.82	301.789	70.42	0.314286	15	5	8.948	1	0	0	0	1	0	1	0.233342
CCOC1=C(C=C2C(=C1)N=CC(=C2NC3=CC(=C(C=C3)OCC4=CC=CC=N4)Cl)C#N)NC(=O)/C=C/CN(C)C	Neratinib	OATP	OATP1B3	9915743	0.218475	557.054	2816.86	278.431	112.4	0.2	14	4	5.93248	0	0	1	3	1	2	1	0.403691
CC1(CCC(=C(C1)C2=CC=C(C=C2)Cl)CN3CCN(CC3)C4=CC(=C(C=C4)C(=O)NS(=O)(=O)C5=CC(=C(C=C5)NCC6CCOCC6)[N+](=O)[O-])OC7=CN=C8C(=C7)C=CN8)C	Venetoclax	OATP	OATP1B3	49846579	0.0764081	868.457	4920.79	430.453	172.03	0.377778	15	8	8.6599	0	0	1	2	1	2	1	0.399649
C[C@@H]1[C@H]([C@H](C[C@@H](O1)O[C@@H]2[C@H](O[C@H](C[C@@H]2O)O[C@@H]3[C@H](O[C@H](C[C@@H]3O)O[C@H]4CC[C@]5([C@@H](C4)CC[C@@H]6[C@@H]5C[C@H]([C@]7([C@@]6(CC[C@@H]7C8=CC(=O)OC8)O)C)O)C)C)C)O)O	Digoxin	OATP	OATP1B3	2724385	0.162215	780.949	4171.77	413.761	203.06	0.926829	18	8	2.2181	0	0	0	0	5	7	0	0.490767
CC1=C2[C@H](C(=O)[C@@]3([C@H](C[C@@H]4[C@]([C@H]3[C@@H]([C@@](C2(C)C)(C[C@@H]1OC(=O)[C@@H]([C@H](C5=CC=CC=C5)NC(=O)C6=CC=CC=C6)O)O)OC(=O)C7=CC=CC=C7)(CO4)OC(=O)C)O)C)OC(=O)C	Paclitaxel	OATP	OATP1B3	36314	0.129786	853.918	4545.84	429.857	221.29	0.446809	19	7	3.7357	0	0	1	0	5	5	0	0.514799
CCOC1=C(C=CC(=C1)CC(=O)N[C@@H](CC(C)C)C2=CC=CC=C2N3CCCCC3)C(=O)O	Repaglinide	MRP	MRP Both	65981	0.516689	452.595	2375.88	247.221	78.87	0.481481	13	3	5.2199	1	0	1	1	0	1	0	0.319026
C[C@H]1/C=C/C=C(\C(=O)NC2=C(C(=C3C(=C2O)C(=C(C4=C3C(=O)[C@](O4)(O/C=C/[C@@H]([C@H]([C@H]([C@@H]([C@@H]([C@@H]([C@H]1O)C)O)C)OC(=O)C)C)OC)C)C)O)O)/C=N/N5CCN(CC5)C)/C	Rifampicin	MRP	MRP Both	135398735	0.109485	822.953	4403.22	425.894	220.15	0.534884	19	6	4.33542	0	0	1	1	14	4	0	0.516912
CN1C(=C(C2=CC=CC=C2S1(=O)=O)O)C(=O)NC3=CC=CC=N3	Piroxicam	MRP	MRP Both	54676228	0.870184	331.353	1458.3	150.908	99.6	0.0666667	4	3	1.581	0	0	1	1	1	0	0	0.660005
C1=CC=C(C(=C1)C(=O)O)[O-]	Salicylate	MRP	MRP Both	54675850	0.611136	137.114	402.119	64.6579	60.36	0	1	1	0.4584	1	0	0	0	0	0	0	0.933529
C[C@H]1/C=C/C=C(\C(=O)NC2=C(C3=C(C4=C(C(=C3O)C)O[C@@](C4=O)(O/C=C/[C@@H]([C@H]([C@H]([C@@H]([C@@H]([C@@H]([C@H]1O)C)O)C)OC(=O)C)C)OC)C)C5=C2N6C=CC(=CC6=N5)C)O)/C	Rifaximin	MRP	MRP2	6436173	0.114855	785.891	4478.2	401.994	198.38	0.44186	16	6	6.15784	0	0	1	1	6	4	0	0.49349
C[C@H]1/C=C/C=C(\C(=O)NC2=C(C(=C3C(=C2O)C(=C(C4=C3C(=O)[C@](O4)(O/C=C/[C@@H]([C@H]([C@H]([C@@H]([C@@H]([C@@H]([C@H]1O)C)O)C)OC(=O)C)C)OC)C)C)O)O)/C=N/N5CCN(CC5)C6CCCC6)/C	Rifapentine	MRP	MRP2	135403821	0.0926382	877.045	4841.54	458.778	220.15	0.574468	19	7	5.64822	0	0	1	1	14	4	0	0.479861
C[C@@H]1CC[C@H]2C[C@@H](/C(=C/C=C/C=C/[C@H](C[C@H](C(=O)[C@@H]([C@@H](/C(=C/[C@H](C(=O)C[C@H](OC(=O)[C@@H]3CCCCN3C(=O)C(=O)[C@@]1(O2)O)[C@H](C)C[C@@H]4CC[C@H]([C@@H](C4)OC)OC(=O)C(C)(CO)CO)C)/C)O)OC)C)C)/C)OC	Temsirolimus	MRP	MRP2	6918289	0.116173	1030.3	5800.17	555.196	241.96	0.75	25	4	5.7224	0	0	1	0	3	6	0	0.43581
CC(C)N=C1C=C2C(=NC3=CC=CC=C3N2C4=CC=C(C=C4)Cl)C=C1NC5=CC=C(C=C5)Cl	Clofazimine	MRP	MRP2	2794	0.27493	473.407	2456.69	233.027	42.21	0.111111	6	5	7.4898	0	0	0	2	2	0	2	0.181138
C[C@@H]1CC[C@H]2C[C@@H](/C(=C/C=C/C=C/[C@H](C[C@H](C(=O)[C@@H]([C@@H](/C(=C/[C@H](C(=O)C[C@H](OC(=O)[C@@H]3CCCCN3C(=O)C(=O)[C@@]1(O2)O)[C@H](C)C[C@@H]4CC[C@H]([C@@H](C4)OC)OCCO)C)/C)O)OC)C)C)/C)OC	Everolimus	MRP	MRP2	6442177	0.133924	958.24	5443.26	521.438	204.66	0.754717	22	4	6.1972	0	0	1	0	3	6	0	0.392491
CC(C1=CC(=CC=C1)C(=O)C2=CC=CC=C2)C(=O)O	Ketoprofen	MRP	MRP2	3825	0.852804	254.285	1159.67	130.822	54.37	0.125	5	2	3.1057	1	0	0	0	0	0	0	0.415604
CC(C)C1=C(C(=C(N1CC[C@H](C[C@H](CC(=O)O)O)O)C2=CC=C(C=C2)F)C3=CC=CC=C3)C(=O)NC4=CC=CC=C4	Atorvastatin	MRP	MRP2	60823	0.16276	558.65	2962.32	287.949	111.79	0.272727	16	4	6.3136	1	0	1	1	0	0	1	0.388228
CCCC1=NC2=C(N1CC3=CC=C(C=C3)C4=CC=CC=C4C(=O)O)C=C(C=C2C)C5=NC6=CC=CC=C6N5C	Telmisartan	MRP	MRP2	65999	0.243239	514.629	3184.68	268.99	72.94	0.181818	10	6	7.26442	1	0	0	0	2	0	0	0.271163
CCCCC1=NC(=C(N1CC2=CC=C(C=C2)C3=CC=CC=C3C4=NNN=N4)CO)Cl	Losartan	MRP	MRP2	3961	0.44208	422.92	2096.32	211.761	92.51	0.272727	10	4	4.2668	0	0	0	0	0	0	1	0.43686
CC1=C(C2=C(N1C(=O)C3=CC=C(C=C3)Cl)C=CC(=C2)OC)CC(=O)O	Indomethacin	MRP	MRP2	3715	0.767807	357.793	1595.82	171.514	68.53	0.157895	6	3	3.92732	1	0	0	0	1	1	1	0.399559
C[C@H]1[C@H]([C@H](C[C@@H](O1)O[C@H]2C[C@@](CC3=C2C(=C4C(=C3O)C(=O)C5=C(C4=O)C(=CC=C5)OC)O)(C(=O)CO)O)N)O	Doxorubicin	MRP	MRP2	31703	0.235263	543.525	2503.99	263.375	206.07	0.444444	13	5	0.0013	0	0	0	0	3	3	0	0.78242
CC(C)C1=NC(=NC(=C1/C=C/[C@H](C[C@H](CC(=O)O)O)O)C2=CC=C(C=C2)F)N(C)S(=O)(=O)C	Rosuvastatin	MRP	MRP4	446157	0.469802	481.546	2166.2	231.447	140.92	0.409091	16	2	2.4017	1	0	0	1	0	0	1	0.608865
CCC1=C(C2=CC=CC=C2O1)C(=O)C3=CC(=C(C(=C3)Br)O)Br	Benzbromarone	MRP	MRP4	2333	0.568938	424.088	1333.99	160.696	50.44	0.117647	5	3	5.4568	0	0	0	0	1	0	2	0.313884
CN(CC1=CN=C2C(=N1)C(=NC(=N2)N)N)C3=CC=C(C=C3)C(=O)N[C@@H](CCC(=O)O)C(=O)O	Methotrexate	MRP	MRP Both	126941	0.29472	454.447	2024.06	218.404	210.54	0.25	12	3	0.2684	2	0	1	3	1	0	0	0.963994
C[C@H]1/C=C/C=C(\C(=O)N=C2C(=C3C(=C4C2=NC5(N4)CCN(CC5)CC(C)C)C6=C(C(=C3O)C)O[C@@](C6=O)(O/C=C/[C@@H]([C@H]([C@H]([C@@H]([C@@H]([C@@H]([C@H]1O)C)O)C)OC(=O)C)C)OC)C)O)/C	Rifabutin	MRP	MRP4	135398743	0.208307	847.019	4824.16	443.888	209.04	0.586957	19	6	4.74942	0	0	1	1	4	4	0	0.47093
CC1=CC=C(C=C1)C2=CC(=NN2C3=CC=C(C=C3)S(=O)(=O)N)C(F)(F)F	Celecoxib	MRP	MRP4	2662	0.754105	381.379	1610.82	167.266	77.98	0.117647	5	3	3.51392	0	0	0	0	0	0	3	0.466204
CC1=CC=CC=C1S(=O)(=O)NC(=O)C2=CC(=C(C=C2)CC3=CN(C4=C3C=C(C=C4)NC(=O)OC5CCCC5)C)OC	Zafirlukast	MRP	MRP4	5717	0.278693	575.687	3170.33	285.546	115.73	0.290323	11	5	5.69592	0	0	2	1	1	2	0	0.405294
CCCCC1C(=O)N(N(C1=O)C2=CC=CC=C2)C3=CC=CC=C3	Phenylbutazone	MRP	MRP4	4781	0.788552	308.381	1421.15	163.95	40.62	0.263158	6	3	3.7878	0	0	2	2	0	0	0	0.247759
CCC1=C2C(=CC=C1)C3=C(N2)C(OCC3)(CC)CC(=O)O	Etodolac	MRP	MRP4	3308	0.905784	287.359	1467.68	153.319	62.32	0.470588	6	3	3.383	1	0	0	0	3	1	0	0.406472
CC(C)CC1=CC=C(C=C1)C(C)C(=O)O	Ibuprofen	MRP	MRP4	3672	0.8216	206.285	897.613	116.318	37.3	0.461538	7	1	3.0732	1	0	0	0	0	0	0	0.320673
CC1=CC=C(C=C1)C(=O)C2=CC=C(N2C)CC(=O)O	Tolmetin	MRP	MRP4	5509	0.85403	257.289	1162.61	132.011	59.3	0.2	6	2	2.19162	1	0	0	0	0	0	0	0.449206
CC\1=C(C2=C(/C1=C\C3=CC=C(C=C3)S(=O)C)C=CC(=C2)F)CC(=O)O	Sulindac	MRP	MRP4	1548887	0.885185	356.418	1609.25	171.49	54.37	0.15	6	3	4.3655	1	0	0	0	1	0	1	0.317045
C/C(=C\C1=CC=CC=C1)/C=C\2/C(=O)N(C(=S)S2)CC(=O)O	Epalrestat	MRP	MRP4	1549120	0.68291	319.407	1146.05	150.041	57.61	0.133333	5	2	2.9187	1	0	1	0	0	0	0	0.383961
C1=CC=NC(=C1)NS(=O)(=O)C2=CC=C(C=C2)N=NC3=CC(=C(C=C3)O)C(=O)O	Sulfasalazine	MRP	MRP4	5339	0.540588	398.4	1760.72	179.539	141.31	0	7	3	3.7016	1	0	0	1	0	0	0	0.787073
CC[C@@]1(C[C@@H]2C[C@@](C3=C(CCN(C2)C1)C4=CC=CC=C4N3)(C5=C(C=C6C(=C5)[C@]78CCN9[C@H]7[C@@](C=CC9)([C@H]([C@@]([C@@H]8N6C=O)(C(=O)OC)O)OC(=O)C)CC)OC)C(=O)OC)O	Vincristine	MRP	MRP Both	5978	0.131025	824.972	4802.2	428.211	171.17	0.565217	15	9	3.5175	0	0	1	1	6	4	0	0.399733
C1=CC=C(C(=C1)CC(=O)O)NC2=C(C=CC=C2Cl)Cl	Diclofenac	MRP	MRP4	3033	0.880729	296.153	1034.4	135.93	49.33	0.0714286	4	2	4.3641	1	0	0	2	0	0	2	0.362908
C[C@@H]1OC[C@@H]2[C@@H](O1)[C@@H]([C@H]([C@@H](O2)O[C@H]3[C@H]4COC(=O)[C@@H]4[C@@H](C5=CC6=C(C=C35)OCO6)C7=CC(=C(C(=C7)OC)O)OC)O)O	Etoposide	MRP	MRP Both	36462	0.429829	588.562	2700.34	285.449	160.83	0.551724	11	7	1.3386	0	0	0	0	4	9	0	0.563429
C[C@H]1[C@H]([C@H](C[C@@H](O1)O[C@H]2C[C@@](CC3=C2C(=C4C(=C3O)C(=O)C5=C(C4=O)C(=CC=C5)OC)O)(C(=O)C)O)N)O	Daunorubicin	MRP	MRP4	30323	0.305129	527.526	2478.12	258.494	185.84	0.444444	12	5	1.0289	0	0	0	0	3	3	0	0.718933

## Sheet: References
Drug Name	PMID
Diclofenac	14722319
Ketoprofen	14722319
Nicotine	19737926
Cephaloridine	12005172
Didanosine	18174163
Cefadroxil	11909604
Cefoselis	16098483
Cefamandole	11909604
Edaravone	17502342
Acyclovir	22728397
Simvastatin	14729100
Ibuprofen	14722319; 17314201
Betamipron	11426832
Temocaprilat	12660303; 19950006
Cefazolin	10411577; 11909604
Naproxen	14722319
Telmisartan	17674156; 16624871; 28535976
Salicylate	17553798; 14722319
Trichlormethiazide	14610216
Cefoperazone	15618660; 12005172
Hydrochlorothiazide	10991988; 14610216
Loxoprofen	15548848; 18789319
Lamivudine	18174163
Tenofovir	25448811; 18417112; 23269503
Etodolac	10991954; 18789319
Ceftriaxone	11909604; 19950006
Aspirin	10220563; 18789319
Adefovir	18174163; 19950006; 10470083
Stavudine	18174163
Bendroflumethiazide	18216144
Chlorothiazide	14610216
Mefenamic Acid	12388633; 18789319
Cefotaxime	11909604; 12005172
Cyclothiazide	14610216
Quinidine	19737926
Zalcitabine	18174163
Cefdinir	16098483
Cefotiam	16098483
Dinoprostone	11907186
Furosemide	18216144
Indomethacin	11099697; 14722319; 22541068
Methazolamide	14610216
Penicillin G	23744435; 21372390
Cephalexin	10411577; 12005172
Fluvastatin	14729100; 17470528; 16046661
Ceftizoxime	16098483
Bumetanide	11426832; 10991954; 14610216
Cimetidine	14978359; 17314201
Phenylbutazone	14722319
Mycophenolic Acid	17462604
Cilastatin	11426832
Losartan	17674156
Cefaclor	16098483
Methotrexate	12130730; 17660957; 11375950; 10363967; 11856762
Melatonin	14737013
Olmesartan	17674156; 17823233; 17674156; 17823233;16501004; 23269503; 16501004
Pravastatin	11861777; 14729100; 19427586; 22541068
Valsartan	17674156; 16595711; 29746136; 16624871; 16624871
Candesartan	17674156
Ethacrynate	14610216
Phenacetin	10220563; 12388633
Mercaptopurine	15287899; 15100168
Buspirone	19737926
Verapamil	19737926; 16595711
Sulindac	14722319
Piroxicam	10220563; 14722319
Cephalothin	12005172
Erythromycin	16595711; 17296622
Atorvastatin	15970799; 22541068; 17585018
Amprenavir	20102298
Darunavir	20102298
Vandetanib	25165131
Rilpivirine	23428312
Clarithromycin	16595711; 17296622
Rosuvastatin	26888941; 18617601; 17585018
Pitavastatin	15159445; 16595711
Gefitinib	25165131
Atazanavir	20102298
Lapatinib	25165131
Grazoprevir	29572333
Sorafenib	25165131; 21372398
Nilotinib	25165131
Bosutinib	25165131
Sunitinib	25165131
Fusidic Acid	26888941
Mesalazine	21430235
Fexofenadine	16014768
Valsartan	16595711; 29746136; 16624871; 17674156; 16624871
Erlotinib	22541068
Pravastatin	19427586; 22541068; 11861777; 14729100
Repaglinide	18314419
Sildenafil	17496208
Lopinavir	20102298; 17451894
Carbamazepine	18321482
Liothyronine	11375950
Bosentan	17496208
Ritonavir	16595711; 20102298; 26668209; 12441801
Indomethacin	22541068; 11099697; 14722319
Estradiol	19427586; 18321482
Fluvastatin	17470528; 16046661; 14729100
Rifampicin	16595711; 18321482; 27550354
Olmesartan	17823233;16501004; 17674156; 17823233; 17674156; 23269503
Lovastatin	19427586; 18321482
Glibenclamide	16595711; 23121773; 10854830
Troglitazone	19427586; 18321482
Rifamycin	16595711;12085361
Sulfasalazine	22541068
Docetaxel	27452633
Taurocholic Acid	11375950
Doxorubicin	22541068
Telithromycin	30348903; 17296622
Cilostazol	28535976
Vincristine	22541068
Cyclosporine	16595711; 16495352
Montelukast	16495352
Neratinib	25165131
Venetoclax	26927160
Digoxin	16595711;20102298
Paclitaxel	19427586; 18321482
Repaglinide	23956101
Rifampicin	23956101
Piroxicam	17005917
Salicylate	17005917
Rifaximin	23956101
Rifapentine	23956101
Temsirolimus	23956101
Clofazimine	23956101
Everolimus	23956101
Ketoprofen	17005917
Atorvastatin	23562342; 23956101
Telmisartan	10997931; 23956101
Losartan	17674156; 23956101
Indomethacin	17005917; 23956101
Doxorubicin	17704753; 23956101
Rosuvastatin	23562342; 23956101
Benzbromarone	23956101
Methotrexate	17005917
Rifabutin	23956101
Celecoxib	17005917
Zafirlukast	23956101
Phenylbutazone	17005917
Etodolac	17005917
Ibuprofen	17005917
Tolmetin	17005917
Sulindac	17005917
Epalrestat	23956101
Sulfasalazine	28325716; 23956101
Vincristine	12134946; 11106685
Diclofenac	17005917
Etoposide	12134946; 11106685
Daunorubicin	12134946; 11106685
